# Supplementary material for: Flu and Tdap Maternal Immunization Hesitancy in Times of COVID-19: An Italian Survey on Multiethnic Sample
Source: Vaccines (Basel). 2021 Sep 29;9(10):1107. doi: 10.3390/vaccines9101107 (PMC8537858; doi:10.3390/vaccines9101107)
Supplement: Supplementary file 1 [file vaccines-09-01107-s001.zip]

Archive with 3 entries (2 files):
- vaccines-1373622-supplementary/
- vaccines-1373622-supplementary/Informed Consent.pdf
- vaccines-1373622-supplementary/Questionnaire.pdf
